# Supplementary material for: A single-arm open-label pilot study of brief mindfulness meditation to control impulsivity in Parkinson’s disease
Source: PLoS One. 2022 Apr 6;17(4):e0266354. doi: 10.1371/journal.pone.0266354 (PMC8985985; doi:10.1371/journal.pone.0266354)
Supplement: S1 File — (XLSX) [file pone.0266354.s003.xlsx]

## Sheet: data
No	ID	age	sex	MMSE	part3	HY	BIS	Iat	Im	Inp	QUIP	Depression	Anxiety	PDQ8_SI	MAAS	NPI_severity	NPI_burden	T	d_BIS	d_Iat	d_Im	d_Inp	d_QUIP	d_Depression	d_Anxiety	d_PDQ8_SI	d_MAAS	d_NPI	visit
1	1	73	M	25	7	1	61	16	20	25	43	5	9	34.375	52	0	0	pre	0	0	0	0	0	0	0	0	0	0	0
2	2	70	M	23	15	1	75	17	24	35	15	6	7	53.125	47	27	32	pre	0	0	0	0	0	0	0	0	0	0	0
3	3	58	F	30	12	2	64	21	21	22	39	5	9	43.75	72	3	3	pre	0	0	0	0	0	0	0	0	0	0	0
4	4	75	F	30	25	2	61	15	15	31	0	2	6	9.375	80	0	0	pre	0	0	0	0	0	0	0	0	0	0	0
5	5	71	M	28	19	2	55	13	18	24	5	3	1	9.375	60	0	0	pre	0	0	0	0	0	0	0	0	0	0	0
6	6	69	F	30	4	1	50	8	18	24	9	6	6	3.125	65	10	18	pre	0	0	0	0	0	0	0	0	0	0	0
7	7	71	M	26	20	2	56	12	21	23	2	5	7	25	84	2	0	pre	0	0	0	0	0	0	0	0	0	0	0
8	8	66	M	30	29	3	54	10	18	26	5	5	5	6.25	79	0	0	pre	0	0	0	0	0	0	0	0	0	0	0
9	9	71	M	30	22	1	62	15	18	29	12	13	7	25	75	0	0	pre	0	0	0	0	0	0	0	0	0	0	0
10	10	59	F	30	7	1	46	9	19	18	8	4	0	12.5	86			pre	0	0	0	0	0	0	0	0	0	0	0
11	11	70	F	28	14	1	71	20	21	30	11	3	4	3.125	60	3	3	pre	0	0	0	0	0	0	0	0	0	0	0
12	12	66	F	30	8	1	43	11	15	17	4	4	5	3.125	89	0	0	pre	0	0	0	0	0	0	0	0	0	0	0
13	13	72	M	30	12	1	68	17	23	28	1	6	5	9.375	73	2	2	pre	0	0	0	0	0	0	0	0	0	0	0
14	14	69	M	28	25	2	69	14	24	31	8	8	12	31.25	62	3	3	pre	0	0	0	0	0	0	0	0	0	0	0
15	15	69	M	30	21	2	55	20	13	22	30	16	12	40.625	67	1	1	pre	0	0	0	0	0	0	0	0	0	0	0
16	16	76	F	26	17	2	60	13	20	27	14	2	8	21.875	72			pre	0	0	0	0	0	0	0	0	0	0	0
17	17	66	M	29	25	2	57	16	18	23	11	10	6	3.125	89	0	0	pre	0	0	0	0	0	0	0	0	0	0	0
18	18	69	F	30	13	2	66	20	22	24	16	8	8	18.75	58	0	0	pre	0	0	0	0	0	0	0	0	0	0	0
19	19	77	F	27	27	2	55	12	25	18	11	3	6	15.625	66	0	0	pre	0	0	0	0	0	0	0	0	0	0	0
20	20	63	M	30	14	2	61	14	25	22	10	2	2	28.125	84	2	2	pre	0	0	0	0	0	0	0	0	0	0	0
21	1	73	M				64	21	16	27	15	7	8	12.5	56	0	0	w2	3	5	-4	2	-28	2	-1	-21.875	4	0	2
22	2	70	M				75	14	27	34	34	7	9	56.25	56	22	28	w2	0	-3	3	-1	19	1	2	3.125	9	-5	2
23	3	58	F				53	14	18	21	32	7	13	37.5	78	3	3	w2	-11	-7	-3	-1	-7	2	4	-6.25	6	0	2
24	4	75	F				54	15	17	22	0	3	2	0	80	0	0	w2	-7	0	2	-9	0	1	-4	-9.375	0	0	2
25	5	71	M				57	17	18	22	9	9	7	18.75	60	0	0	w2	2	4	0	-2	4	6	6	9.375	0	0	2
26	6	69	F				60	15	22	23	8	6	10	18.75	43	14	16	w2	10	7	4	-1	-1	0	4	15.625	-22	4	2
27	7	71	M				48	13	17	18	11	6	4	28.125	61	1	0	w2	-8	1	-4	-5	9	1	-3	3.125	-23	-1	2
28	8	66	M				52	10	27	15	0	6	4	15.625	69	0	0	w2	-2	0	9	-11	-5	1	-1	9.375	-10	0	2
29	9	71	M				58	14	17	27	10	13	6	37.5	63	1	0	w2	-4	-1	-1	-2	-2	0	-1	12.5	-12	1	2
30	10	59	F				45	10	18	17	3	2	0	6.25	87			w2	-1	1	-1	-1	-5	-2	0	-6.25	1	0	2
31	11	70	F				65	15	22	28	11	6	10	3.125	67	3	4	w2	-6	-5	1	-2	0	3	6	0	7	0	2
32	12	66	F				46	14	16	16	1	5	3	3.125	84	0	0	w2	3	3	1	-1	-3	1	-2	0	-5	0	2
33	13	72	M				76	19	26	31	7	8	4	18.75	76	5	2	w2	8	2	3	3	6	2	-1	9.375	3	3	2
34	14	69	M				74	22	26	26	7	8	7	34.375	58	1	1	w2	5	8	2	-5	-1	0	-5	3.125	-4	-2	2
35	15	69	M				59	20	20	19	13	18	11	50	75	1	1	w2	4	0	7	-3	-17	2	-1	9.375	8	0	2
36	16	76	F				75	21	22	32	18	5	10	46.875	47			w2	15	8	2	5	4	3	2	25	-25	0	2
37	17	66	M				59	14	17	28	8	7	4	6.25	75	1	1	w2	2	-2	-1	5	-3	-3	-2	3.125	-14	1	2
38	18	69	F				60	17	22	21	6	0	3	21.875	65	0	0	w2	-6	-3	0	-3	-10	-8	-5	3.125	7	0	2
39	19	77	F				66	19	25	22	0	3	7	9.375	52	0	0	w2	11	7	0	4	-11	0	1	-6.25	-14	0	2
40	20	63	M				60	14	21	25	4	4	6	46.875	60	1	1	w2	-1	0	-4	3	-6	2	4	18.75	-24	-1	2
41	1	73	M		14	2	60	14	17	29	13	7	7	15.625	67	0	0	w8	-1	-2	-3	4	-30	2	-2	-18.75	15	0	8
42	2	70	M		44	4	75	18	25	32	24	8	6	25	55	9	5	w8	0	1	1	-3	9	2	-1	-28.125	8	-18	8
43	3	58	F		12	3	61	16	19	26	20	7	9	31.25	81	3	0	w8	-3	-5	-2	4	-19	2	0	-12.5	9	0	8
44	4	75	F		18	2	42	9	15	18	0	4	2	3.125	90	0	0	w8	-19	-6	0	-13	0	2	-4	-6.25	10	0	8
45	5	71	M		14	2	51	8	13	30	0	2	1	12.5	65	1	0	w8	-4	-5	-5	6	-5	-1	0	3.125	5	1	8
46	6	69	F		1	1	43	11	14	18	0	1	9	9.375	77	6	8	w8	-7	3	-4	-6	-9	-5	3	6.25	12	-4	8
47	7	71	M		12	2	53	10	18	25	14	11	8	25	71	2	0	w8	-3	-2	-3	2	12	6	1	0	-13	0	8
48	8	66	M		15	2	48	11	14	23	3	0	3	3.125	87	0	0	w8	-6	1	-4	-3	-2	-5	-2	-3.125	8	0	8
49	9	71	M		24	2	55	16	17	22	0	7	1	31.25	65	1	1	w8	-7	1	-1	-7	-12	-6	-6	6.25	-10	1	8
50	10	59	F		9	1	51	9	21	21	0	4	0	12.5	82			w8	5	0	2	3	-8	0	0	0	-4	0	8
51	11	70	F		12	2	81	23	30	28	4	5	3	15.625	86	3	1	w8	10	3	9	-2	-7	2	-1	12.5	26	0	8
52	12	66	F		3	1	42	11	16	15	0	0	1	0	89	0	0	w8	-1	0	1	-2	-4	-4	-4	-3.125	0	0	8
53	13	72	M		10	1	53	12	19	22	1	3	0	0	86	5	5	w8	-15	-5	-4	-6	0	-3	-5	-9.375	13	3	8
54	14	69	M		30	2	70	15	23	32	5	3	5	25	68	2	2	w8	1	1	-1	1	-3	-5	-7	-6.25	6	-1	8
55	15	69	M		21	2	57	22	15	20	10	11	13	31.25	72	0	0	w8	2	2	2	-2	-20	-5	1	-9.375	5	-1	8
56	16	76	F		12	1	61	14	18	29	0	4	8	28.125	66			w8	1	1	-2	2	-14	2	0	6.25	-6	0	8
57	17	66	M		22	2	48	13	16	19	3	4	3	6.25	87	1	1	w8	-9	-3	-2	-4	-8	-6	-3	3.125	-2	1	8
58	18	69	F		17	2	51	15	16	20	7	2	3	12.5	74	0	0	w8	-15	-5	-6	-4	-9	-6	-5	-6.25	16	0	8
59	19	77	F		27	3	52	14	18	20	5	1	3	18.75	79	0	0	w8	-3	2	-7	2	-6	-2	-3	3.125	13	0	8
60	20	63	M		19	2	51	13	20	18	3	4	2	25	79	0	0	w8	-10	-1	-5	-4	-7	2	0	-3.125	-5	-2	8
